# Supplementary material for: In Vivo Expression of Reprogramming Factor OCT4 Ameliorates Myelination Deficits and Induces Striatal Neuroprotection in Huntington’s Disease
Source: Genes (Basel). 2021 May 10;12(5):712. doi: 10.3390/genes12050712 (PMC8150572; doi:10.3390/genes12050712)
Supplement: Supplementary file 1 [file genes-12-00712-s001.zip]

Archive with 2 entries (2 files):
- 210427 supplement 1~3.pdf
- 210427 supplement 4.pptx
